# Supplementary material for: Preclinical Development of a Bacteriophage Cocktail for Treating Multidrug Resistant Pseudomonas aeruginosa Infections
Source: Microorganisms. 2021 Sep 21;9(9):2001. doi: 10.3390/microorganisms9092001 (PMC8464757; doi:10.3390/microorganisms9092001)
Supplement: Supplementary file 1 [file microorganisms-09-02001-s001.zip]

Archive with 1 entries (1 files):
- microorganisms-1375145-supplementary.pdf
